# Supplementary material for: N,N-Dimethylglycine Sodium Salt Exerts Marked Anti-Inflammatory Effects in Various Dermatitis Models and Activates Human Epidermal Keratinocytes by Increasing Proliferation, Migration, and Growth Factor Release
Source: Int J Mol Sci. 2023 Jul 9;24(14):11264. doi: 10.3390/ijms241411264 (PMC10379135; doi:10.3390/ijms241411264)
Supplement: Supplementary file 1 [file ijms-24-11264-s001.zip]

Archive with 1 entries (1 files):
- ijms-2404209-supplementary.pdf
